# Supplementary material for: Theanine, Antistress Amino Acid in Tea Leaves, Causes Hippocampal Metabolic Changes and Antidepressant Effects in Stress-Loaded Mice
Source: Int J Mol Sci. 2020 Dec 28;22(1):193. doi: 10.3390/ijms22010193 (PMC7795947; doi:10.3390/ijms22010193)
Supplement: Supplementary file 1 [file ijms-22-00193-s001.zip]

Archive with 1 entries (1 files):
- ijms-1004891-supplementary.xlsx
