# Supplementary material for: Theanine, Antistress Amino Acid in Tea Leaves, Causes Hippocampal Metabolic Changes and Antidepressant Effects in Stress-Loaded Mice
Source: Int J Mol Sci. 2020 Dec 28;22(1):193. doi: 10.3390/ijms22010193 (PMC7795947; doi:10.3390/ijms22010193)
Supplement: Supplementary file 1 [file ijms-22-00193-s001.zip › ijms-1004891-supplementary.xlsx]

## Sheet: Sheet1
Metabolite	SAMP10								ddy
	Contol				Theanine				Contol				Theanine
	Group		Confrontation		Group		Confrontation		Group		Confrontation		Group		Confrontation
Ethanolamine	4269.1 ± 61.7		4605.9 ± 271.8		4175.7 ± 128.6		4348.8 ± 127.1		4236.5 ± 156.4		3960.4 ± 238.4		4135.0 ± 186.4		3996.7 ± 295.4
1-Aminoacetone	37.9 ± 2.6		27.9 ± 3.2		32.0 ± 2.9		43.2 ± 6.8		36.8 ± 5.7		36.2 ± 4.8		40.0 ± 6.6		33.7 ± 3.4
Gycine	7392.3 ± 229.4		8265.7 ± 408.1		7910.5 ± 174.5		8208.9 ± 102.1		6740.0 ± 74.4		6472.0 ± 251.5		6952.9 ± 114.8		6881.6 ± 395.1
β-Alanine	366.0 ± 10.1		420.8 ± 24.9		360.9 ± 10.7		425.8 ± 8.2		391.2 ± 9.6		356.5 ± 12.1		391.2 ± 27.5		354.2 ± 25.7
Alanine	5643.1 ± 249.6		5753.6 ± 118.6		5870.1 ± 234.6		6208.8 ± 253.4		5471.8 ± 185.2		5230.2 ± 197.0		6002.2 ± 253.4		5138.4 ± 172.6
γ-Aminobutyric acid	12993.0 ± 360.3		14308.6 ± 315.1		12899.5 ± 427.1		12934.4 ± 201.7		11663.7 ± 574.5		12083.7 ± 819.8		12322.1 ± 858.2		11943.5 ± 484.1
2-Aminobutyric acid	56.7 ± 2.0		51.3 ± 3.7		43.4 ± 0.5		47.6 ± 2.7		45.4 ± 2.0		47.6 ± 4.3		49.2 ± 3.2		44.1 ± 1.3
Serine	21095.6 ± 610.5		22115.8 ± 623.7		20921.1 ± 514.0		21372.1 ± 456.0		23982.7 ± 554.1		27516.6 ± 1115.7		26694.8 ± 1186.7		23447.9 ± 603.9
Creatinine	2266.5 ± 90.7		1634.5 ± 49.6		1679.1 ± 121.8		1379.8 ± 119.6		1573.3 ± 16.1		1831.3 ± 189.7		1406.9 ± 150.3		1342.9 ± 91.1
Proline	730.6 ± 19.4		889.6 ± 16.4		772.2 ± 44.2		937.4 ± 20.3		689.0 ± 8.8		606.7 ± 14.4		750.0 ± 17.0		628.2 ± 23.5
5-Aminovaleric acid	3.7 ± 0.3		3.3 ± 0.1		3.6 ± 0.1		2.8 ± 0.0		2.6 ± 0.2		2.6 ± 0.2		2.9 ± 0.2		2.7 ± 0.2
Valine	504.8 ± 20.6		602.6 ± 30.1		486.3 ± 6.8		577.3 ± 5.6		476.4 ± 8.1		472.5 ± 14.4		490.6 ± 20.5		475.7 ± 19.0
Allo-threonine	40.8 ± 0.8		42.6 ± 0.6		41.7 ± 2.3		44.7 ± 2.6		60.1 ± 4.6		59.8 ± 5.2		61.8 ± 1.7		59.3 ± 4.1
Homoserine	58.2 ± 3.1		55.6 ± 2.0		51.2 ± 1.8		59.3 ± 3.5		61.0 ± 4.7		60.6 ± 3.5		59.5 ± 4.7		54.5 ± 1.8
Threonine	2277.9 ± 78.9		2260.4 ± 45.0		2201.8 ± 12.9		2426.3 ± 78.7		2861.7 ± 88.8		2779.8 ± 123.2		3062.2 ± 35.4		2874.5 ± 124.8
Hydroxyproline	117.2 ± 6.4		133.8 ± 12.8		109.0 ± 7.0		123.8 ± 5.5		153.2 ± 9.4		164.7 ± 17.6		180.7 ± 6.9		188.0 ± 20.0
Leucine	2202.3 ± 31.4		2729.3 ± 117.6		2135.0 ± 62.7		2517.8 ± 73.8		1777.8 ± 76.2		1364.5 ± 69.6		1760.6 ± 77.7		1516.2 ± 91.7
Isoleucine	338.8 ± 8.8		484.5 ± 20.2		349.4 ± 10.4		451.0 ± 26.3		350.6 ± 8.6		337.9 ± 15.8		396.3 ± 15.2		384.8 ± 19.6
Creatine	2016.5 ± 8.9		1804.0 ± 117.8		2037.9 ± 113.9		2573.7 ± 424.1		2162.0 ± 299.8		1763.9 ± 107.1		2156.9 ± 233.9		1960.4 ± 214.1
Asparagine	6988.2 ± 341.7		7451.7 ± 241.6		6610.0 ± 592.1		8084.5 ± 262.7		7163.0 ± 261.5		6090.2 ± 229.5		6287.5 ± 284.9		6173.8 ± 150.0
Aspartic acid	3309.5 ± 211.0		2946.7 ± 15.5		3068.6 ± 178.4		2595.5 ± 97.5		2306.0 ± 144.6		2578.2 ± 91.9		2785.1 ± 218.6		2508.2 ± 166.3
Adenine	144.2 ± 24.5		48.8 ± 9.0		56.4 ± 11.3		32.5 ± 3.7		119.5 ± 17.9		99.7 ± 22.7		72.6 ± 12.1		76.1 ± 6.7
Hypoxanthine	2187.7 ± 155.7		3612.9 ± 305.6		2348.9 ± 87.7		4071.1 ± 436.4		3007.0 ± 312.1		2520.7 ± 212.6		2916.2 ± 264.2		2969.8 ± 373.7
Glutamine	32671.4 ± 1446.4		33558.3 ± 1168.0		29192.4 ± 468.7		28934.4 ± 930.3		36167 ± 1401.3		33986.6 ± 2116.1		28308.8 ± 1013.4		30247.2 ± 1890.5
Glutamic acid	14191.6 ± 427.9		10933.0 ± 416.0		12313.5 ± 944.0		11746.0 ± 279.6		15639.6 ± 452.9		15853.8 ± 657.8		12845.3 ± 645.3		13866.4 ± 696.7
Methionine	364.1 ± 14.3		407.4 ± 8.2		403.1 ± 17.8		436.4 ± 13.4		298.3 ± 21.3		287.1 ± 24.1		335.6 ± 5.3		325.4 ± 17.8
Histidine	496.7 ± 19.7		607.6 ± 31.6		476.5 ± 26.6		579.1 ± 12.1		565.6 ± 24.1		513.7 ± 17.1		535.3 ± 16.0		520.1 ± 17.0
2-Aminoadipate	144.1 ± 13.5		125.5 ± 7.2		162.2 ± 3.7		105.9 ± 4.7		118.9 ± 21.9		129.7 ± 19.8		165.0 ± 27.2		124.3 ± 14.0
Methionine sulfoxide	37.9 ± 2.8		40.2 ± 2.0		41.6 ± 1.6		43.0 ± 2.2		29.1 ± 1.3		31.0 ± 1.8		36.2 ± 2.6		33.6 ± 2.1
Phenylalanine	540.7 ± 20.4		626.1 ± 34.3		500.5 ± 26.5		651.6 ± 9.5		514.2 ± 9.5		486.0 ± 17.2		528.3 ± 18.0		496.5 ± 22.8
3-Methoxyanthranilate	6.8 ± 0.5		6.0 ± 0.3		7.6 ± 0.5		4.9 ± 0.2		4.8 ± 0.3		5.0 ± 0.4		5.7 ± 0.5		4.9 ± 0.4
Acetyl-ornithine	21.4 ± 6.6		25.6 ± 7.0		17.6 ± 0.2		54.9 ± 13.7		32.9 ± 8.1		28.5 ± 6.7		39.8 ± 12.2		25.8 ± 8.5
Arginine	1228.3 ± 85.9		1351.6 ± 21.3		1200.0 ± 22.6		1605.9 ± 64.3		1044.0 ± 75.3		957.1 ± 8.9		1220.7 ± 76.8		1076.1 ± 41.2
Citrulline	117.1 ± 3.1		125.6 ± 3.3		122.2 ± 4.4		114.0 ± 4.1		125.6 ± 3.2		118.5 ± 8.9		140.5 ± 9.9		118.3 ± 3.5
Tyrosine	197.7 ± 8.4		224.0 ± 11.6		234 ± 18.6		235.3 ± 14.7		163.1 ± 13.0		171.8 ± 14.5		184.9 ± 6.5		162.9 ± 17.7
Prolyl-Alanine	22.9 ± 0.4		20.2 ± 0.4		21.9 ± 1.3		21.3 ± 1.6		17.7 ± 1.3		14.7 ± 1.9		16.7 ± 1.1		14.7 ± 1.2
NG-Monomethyl-arginine	55.4 ± 11.1		34.6 ± 3.6		70.5 ± 5.7		38.6 ± 4.7		47.8 ± 12.5		78.6 ± 14.4		59.6 ± 15.0		52.8 ± 16.0
5-Methoxytryptamine	2.0 ± 0.2		1.6 ± 0.1		2.3 ± 0.0		1.2 ± 0.1		0.8 ± 0.0		0.7 ± 0.2		0.9 ± 0.2		0.6 ± 0.1
Tryptophan	48.2 ± 6.1		55.4 ± 1.5		49.6 ± 4.0		60.9 ± 3.3		39.1 ± 3.0		37.8 ± 4.5		43.3 ± 2.6		37.4 ± 3.5
Kynurene	3.6 ± 0.3		3.2 ± 0.3		4.5 ± 0.2		2.6 ± 0.1		1.9 ± 0.0		1.6 ± 0.4		2.2 ± 0.5		1.2 ± 0.1
Diacetyl-spermidine	43.2 ± 4.0		49.6 ± 3.6		61.5 ± 4.5		44.4 ± 5.8		35.0 ± 2.7		23.6 ± 2.8		27.8 ± 3.2		27.8 ± 4.6
Adenosine	3536.1 ± 433.5		1879.3 ± 350.1		2642.8 ± 225.8		1366.6 ± 104.5		4351.8 ± 367.8		3836.1 ± 284.4		4343.6 ± 439.1		3754.7 ± 302.5
Inosine	1423.8 ± 76.4		2287.8 ± 252.2		2198.4 ± 201.7		1722.0 ± 414.7		1198.0 ± 127.3		1407.7 ± 117.3		1842.0 ± 264.0		1416.3 ± 120.4
Guanosine	714.9 ± 109.4		868.6 ± 46.1		840.0 ± 131.7		622.1 ± 88.6		979.8 ± 63.9		941.6 ± 101.8		1066.7 ± 298.3		733.0 ± 78.9
Putrescine	14.0 ± 1.1		10.3 ± 1.1		21.8 ± 1.8		11.9 ± 3.0		20.5 ± 5.5		21.9 ± 2.4		23.9 ± 2.4		17.0 ± 2.9
CMP	99.0 ± 8.8		73.1 ± 7.4		62.4 ± 1.4		94.1 ± 7.0		122.6 ± 19.0		97.1 ± 14.7		64.5 ± 7.4		94.2 ± 14.6
Cadaverine	8.5 ± 0.6		7.0 ± 0.5		9.0 ± 0.6		6.2 ± 0.2		5.8 ± 0.4		5.8 ± 0.5		6.4 ± 0.8		5.0 ± 0.2
Histamine	13.5 ± 1.9		10.9 ± 1.9		17.6 ± 0.9		8.1 ± 1.5		5.5 ± 0.5		4.8 ± 1.2		7.3 ± 2.2		2.8 ± 0.3
2.4-Diaminobutyric acid	7.9 ± 0.5		7.9 ± 0.5		8.9 ± 0.4		6.0 ± 0.1		5.9 ± 0.1		4.3 ± 0.1		5.2 ± 0.2		4.4 ± 0.2
Ornithine	61.7 ± 7.6		62.2 ± 8.0		81.4 ± 4.2		82.4 ± 3.2		92.7 ± 6.0		85.6 ± 3.3		96.3 ± 6.7		81.4 ± 4.8
GMP	145.8 ± 12.6		59.6 ± 8.1		65.2 ± 10.2		76.8 ± 13.7		223.8 ± 23.5		218.0 ± 46.6		93.6 ± 25.2		138.2 ± 29.7
Histidinol	22.7 ± 1.3		23.1 ± 1.0		24.2 ± 1.3		17.6 ± 1.5		12.4 ± 0.8		10.4 ± 0.5		13.2 ± 1.4		10.7 ± 0.6
Lysine	1847.2 ± 59.3		1792.7 ± 121.2		2154.5 ± 55.8		1831.9 ± 22.1		1779.1 ± 25.6		1933.3 ± 108.3		2079.3 ± 185.5		1776.9 ± 46.5
1-Methylhistidine	44.5 ± 4.2		62.2 ± 11.1		36.9 ± 4.2		63.2 ± 9.7		51.7 ± 9.8		42.0 ± 4.6		46.0 ± 7.4		46.2 ± 7.8
Acetyl-spermidine	103.9 ± 15.4		90.0 ± 11.7		133.9 ± 20.3		92.3 ± 14.7		87.2 ± 16.6		63.8 ± 26.4		63.7 ± 14.8		69.3 ± 17.9
Carnosine	240.6 ± 11.2		357.3 ± 30.9		166.0 ± 8.8		414.8 ± 62.7		478.6 ± 90.8		341.2 ± 51.4		413.2 ± 36.0		415.8 ± 17.0
Cystine	49337.6 ± 1276.3		41113.3 ± 2720.3		32775.3 ± 2195.6		40926.5 ± 1020.0		33983.2 ± 2424.8		32043.0 ± 1730.1		33151.4 ± 1199.9		30466.0 ± 2407.6
Glutathione reduced	67869.2 ± 1679.8		52491.9 ± 870.7		61443.7 ± 1589.6		48123.6 ± 2134.3		69085.9 ± 2262.3		76721.8 ± 5044.4		68645.1 ± 1637.5		72659.3 ± 4790.0
Spermidine	4691.7 ± 226.0		3839.0 ± 181.9		4271.6 ± 37.1		4723.3 ± 256.9		4897.7 ± 523.8		4564.8 ± 286.0		4501.9 ± 333.3		5374.9 ± 291.3
S-Adenosylhomocysteine	66.2 ± 4.1		62.0 ± 7.8		53.4 ± 3.7		73.6 ± 11.5		53.2 ± 5.2		47.5 ± 5.2		53.4 ± 5.7		44.8 ± 7.7
